# Supplementary material for: Ferulic acid inhibits ox-LDL-induced ferroptosis and apoptosis in RAW 264.7 cells via the HIF-1 signaling pathway
Source: Front Pharmacol. 2025 Mar 18;16:1524736. doi: 10.3389/fphar.2025.1524736 (PMC11958962; doi:10.3389/fphar.2025.1524736)
Supplement: Supplementary file 2 [file Table1.xlsx]

## Sheet: Sheet1
FA	ABCB1	AS	APOE	Ferroptosis	RPL8	Apoptosis	BCL2
	ACACB		LDLR		IREB2		CASP3
	ACE		APOA1		ATP5MC3		CASP8
	ADAM10		APOB		CS		BAX
	ADRA1A		ABCA1		EMC2		XIAP
	ADRA2A		ATHS		ACSF2		FAS
	ADRA2B		ALOX5		NOX1		TP53
	ADRB1		LPL		CYBB		TNFSF10
	ADRB2		LIPC		NOX3		CFLAR
	AHR		PCSK9		NOX4		CASP9
	AKR1B1		ABCG8		NOX5		AIFM1
	AKR1B10		CDKN2B-AS1		DUOX1		FASLG
	ALOX12		PPARG		DUOX2		BCL2L1
	ALOX15		H19		G6PD		CYCS
	ALOX5		CETP		PGD		MCL1
	ANPEP		PON1		VDAC2		BIRC5
	APEX1		ABCG5		PIK3CA		CASP10
	APP		CRP		FLT3		TNFRSF10B
	AVPR1B		LPA		SCP2		CASP7
	BACE1		CCL2		TP53		PARP1
	C5AR1		TUG1		ACSL4		BCL2L11
	CA1		LMNA		LPCAT3		TNF
	CA12		ACE		NRAS		MAPK8
	CA13		IL6		KRAS		CASP1
	CA14		OLR1		HRAS		AKT1
	CA2		APOC3		TF		BIRC2
	CA3		SCARB1		TFRC		CASP2
	CA4		APOC2		TFR2		TNFRSF10A
	CA5A		ADIPOQ		SLC38A1		CASP6
	CA5B		NOS3		SLC1A5		FADD
	CA6		APOA2		GLS2		NAIP
	CA7		INS		GOT1		DIABLO
	CA9		HULC		CARS1		BIRC3
	CACNA1B		TNF		ALOX5		BID
	CCND1		MTHFR		KEAP1		BOK
	CCR1		LCAT		HMOX1		PAWR
	CDK4		TP53COR1		ATG5		MAPK1
	CDK5		TLR4		ATG7		TNFRSF1A
	CHRM1		CYP27A1		NCOA4		BAK1
	CHRM2		SELE		ALOX12		PRKCD
	CHRM4		HOXC-AS1		ALOX12B		CDKN1A
	CHRM5		NFIA-AS1		ALOX15		MAP3K5
	CHRNA1		APOA5		ALOX15B		RIPK1
	CHRNB4		HMGCR		ALOXE3		APAF1
	CLK4		CBS		PHKG2		SIVA1
	CPA1		ENSG00000250410		ACO1		STAT3
	CSNK2B		PPARA		G6PDX		MAPK14
	CTNNB1		SERPINE1		ULK1		BAD
	CTSD		SELP		ATG3		ANXA5
	CXCL1		VWF		ATG4D		BIRC7
	CXCL2		ALB		BECN1		MYC
	CXCL3		MMP9		MAP1LC3A		NFKB1
	CYCS		WRN		GABARAPL2		BBC3
	CYP1A1		LDLRAP1		GABARAPL1		MOAP1
	CYP1A2		ICAM1		ATG16L1		API5
	CYP1B1		VCAM1		WIPI1		MDM2
	CYP3A4		AGTR1		WIPI2		CCAR2
	DPP8		LIPG		SNX4		AATK
	DPP9		THBD		ATG13		PEA15
	DRD1		CD36		ULK2		CCAR1
	EGFR		VEGFA		SAT1		PERP
	ENPP1		PLA2G7		EGFR		AVEN
	ERAP1		LEP		MAPK3		JUN
	ERN1		MIR146A		MAPK1		TP53AIP1
	ERVFRD-1		AGT		BID		AATF
	ERVW-1		CYP7A1		ZEB1		CASP4
	ESR2		MMP3		DPP4		BFAR
	F2		ABCG1		CDKN2A		KRAS
	F3		EDN1		PEBP1		AEN
	FBP1		IL1B		SOCS1		TRAF2
	FGR		LIPA		CDO1		E2F1
	FLT1		GPIHBP1		MYB		TNFRSF10C
	FPR1		MPO		MAPK8		TNFRSF10D
	FPR2		TGFB1		MAPK9		NAIF1
	FTO		PLTP		CHAC1		CIAPIN1
	FYN		IL10		MAPK14		AREL1
	GBA2		TLR2		LINC00472		TRIAP1
	GLO1		ELN		PRKAA2		MTOR
	GLRA1		IRAK1		PRKAA1		PTEN
	GLS		F5		ELAVL1		TRADD
	GPR6		F2		BAP1		EGFR
	GRIA2		RETN		ABCC1		GZMB
	GRIN1		MSR1		MIR6852		BCL2L2
	GUSB		GJA4		ACVR1B		NRAS
	HSD11B1		IL18		TGFBR1		BIK
	HTR2C		GAS5		EPAS1		PTGS2
	IMPDH2		AGER		HILPDA		MIR7-3HG
	ITGB1		ESR1		HIF1A		CDK1
	KDM2A		PON2		IFNG		BLCAP
	KDM3A		LMF1		ANO6		TP53BP2
	KDM4A		MYH11		LPIN1		MAPK3
	KDM4C		SREBF2		HMGB1		ECSCR
	KDM4E		ITGB3		TNFAIP3		CAAP1
	KDM6B		PON3		TLR4		IFNG
	KLF5		SPP1		ATF3		DFFA
	KLK7		CST3		ATM		SCARNA5
	LCK		CXCL8		YY1AP1		TGFB1
	LTA4H		PECAM1		EGLN2		TNFRSF25
	MAOA		ANGPTL3		MIOX		CCND1
	MAOB		MIR126		TAFAZZIN		BECN1
	MDM4		SAA1		MTDH		ATM
	MET		CX3CL1		IDH1		TP73
	METAP2		EPHX2		SIRT1		RELA
	MIF		TNFRSF11B		FBXW7		RAF1
	MMP1		CDKN2A		PANX1		CDKN2A
	MMP2		PLAT		DNAJB6		FOXO3
	MMP9		SERPINC1		BACH1		STAT1
	NFE2L2		HSPD1		LONP1		IL6
	NFKB1		DYNC2LI1		CD82		IGF1
	NGFR		F3		IL1B		DDIAS
	NOS2		ENG		CTSB		PIK3CG
	NOS3		APOA1-AS		POR		MAPK10
	NOX1		SOD2-OT1		CYB5R1		HSPA5
	NQO2		F13A1		ELOVL5		SOD2-OT1
	NR1I2		FBN1		FADS1		AIFM3
	NR4A1		FGB		PTEN		VEGFA
	NTRK3		MIAT		NR1D1		ELAPOR1
	PARP1		CELA2A		NR1D2		IGF1R
	PDE3A		FGA		TBK1		HTRA2
	PDE3B		CERNA3		IL6		NFKBIA
	PDGFRA		CDKN2B		USP7		CERNA3
	PDGFRB		F7		miR-182-5p		PYCARD
	PIK3R1		ZMPSTE24		miR-378a-3p		CASP5
	PIN1		CEL		ATF4		SIRT1
	PKIA		MIR155		AQP3		DAXX
	PLAU		ALOX5AP		AQP5		CD40
	PLK4		LDLR-AS1		AQP8		HIF1A
	PRCP		MIR21		LINC00618		NOL3
	PRKCE		INSR		MT1DP		IL1B
	PSMB1		NLRP3		PEX10		TNFSF12
	PSMB2		NAMPT		AGPAT3		MAPK9
	PTGS1		APOA4		PEX12		NIBAN2
	PTGS2		SMAD3		CHP1		AIFM2
	PTPN1		LTA		GPAT4		CASP14
	PTPN11		TP53		BRPF1		BDNF-AS
	QRFPR		PTGS2		OSBPL9		VDAC1
	RELA		MIR145		INTS2		IL2
	REN		ABCC6		MMD		CTNNB1
	RORB		CD14		CYP4F8		BCL2L10
	RXFP1		PTPN11		MLLT1		BCL2L14
	S1PR5		NR1H2		TTPA		PMAIP1
	SAE1		CSF1		GRIA3		NIBAN1
	SCN3A		SMAD4		EPT1		CDK2
	SLC13A5		SMARCA4		POM121L12		PPARG
	SLC16A1		MIR221		LIG3		DFFB
	SLC1A3		TTR		AEBP2		IL2RA
	SLC2A1		SORL1		AGPS		HDAC9
	SLC6A2		CX3CR1		CDCA3		PRF1
	SLC6A3		FABP4		PEX2		SEPTIN4
	SLC6A5		LOX		PEX6		PTK2
	SLC9A1		VKORC1		TIMM9		H19
	STAT1		PROC		DCAF7		CLU
	STAT3		CDH13		LCE2C		IFNA1
	THRA		GP1BA		FAR1		DDIT3
	TLR4		CD163		PHF21A		XAF1
	TLR9		APOH		SMAD7		APP
	TMEM30A		MIR125A		LYRM1		CDKN1B
	TMEM30B		CD40LG		AMN		TERT
	TMEM30C		FGG		PEX3		AATBC
	TNIK		F8		MTCH1		ELAPOR2
	TOP2A		GHR		ACADSB		BCL2A1
	TPMT		SIRT1		PVT1		PIK3CA
	TRIM24		HNF4A		hsa_circ_0008367		ESR1
	TTR		GSTA4		SLC39A14		GAS5
	TUBB1		NR1H4		MAP3K11		HSPB1
	TUBB3		APP		GSK3B		CSE1L
			NOTCH1		BRD7		CHUK
			AHSG		SLC25A28		MAP2K1
			HGF		MFN2		ABL1
			CFH		SLC11A2		RB1
			HMOX1		ZFAS1		CHEK2
			FLNA		TSC1		NFE2L2
			P2RY12		TGFB1		GSK3B
			C4A		SNCA		CAT
			PTGIS		SIRT3		SRC
			HLA-DRB1		CGAS		HRK
			MMP2		STING1		RIPK3
			GGCX		HDDC3		DAPK1
			TRIB1		MIR761		NGF
			CAV1		MDM2		BCL2L13
			FGF23		MDM4		PCNA
			JAK2		MIR214		SOD1
			MT-TP		DLD		IKBKB
			CYBA		WWTR1		HMGB1
			CD40		PRKCA		PDCD6
			CAT		LGMN		TRAF1
			CREB3L3		SMPD1		PPP1R13B
			SREBF1		MYCN		TXN
			IL1RN		IFNA1		AKT2
			COG2		IFNA2		RNF7
			MIR17		IFNA4		SIMALR
			SOAT1		IFNA5		NLRP3
			STAP1		IFNA6		EGF
			MALAT1		IFNA7		NIBAN3
			MIR33B		IFNA8		ENDOG
			MIR143		IFNA10		MIR21
			PIK3CG		IFNA13		IKBKG
			TNFSF4		IFNA14		SOD2
			LINC02605		IFNA16		STK4
			PGR-AS1		IFNA17		MAP3K1
			PPARD		IFNA21		HSP90AA1
			MIR6886		SMG9		TNFSF13B
			LRP6		PPARG		MAP2K4
			SOCS1		MIR335		CD4
			NPC1		SNX5		ERBB2
			APOC1		PAQR3		CCNB1
			NR1H3		MICU1		PML
			RELA		TOR2A		HSPA4
			EDNRA		MIR375		IL10
			SMPD1		MAP3K14		PDCD5
			SOAT2		CircKDM4C		HMOX1
			SOD2		MIR324		XIAPP3
			AKT1		QSOX1		XIAPP2
			ITGA2B		MIB2		TLR4
			TGFB2		CLTRN		BRCA1
			REN		KLF2		TNFRSF1B
			IFNG		MIR5096		PRKCA
			MTTP		HOTAIR		TNFAIP3
			HP		H19		JAK2
			PTX3		FOXO4		ITCH
			IGF1		YTHDC2		RIPK2
			ALMS1		DDR2		IL3
			TRAF6		SLC39A7		HRAS
			FCGR2A		TRIM46		HDAC1
			CYCS		ACSL1		CTSD
			ANGPTL4		KDM5A		TNFRSF11B
			RHOA		TRIM21		CDK4
			ITGAM		DPEP1		NR4A1
			MTOR		CYGB		AKT3
			MMP1		IDO1		THOC1
			XYLT1		GSTZ1		PRPF8
			KDR		GJA1		API5P1
			C1QA		SLC7A11		PVT1
			MYLIP		PGRMC1		FAF1
			CXCL12		CIRBP		TP63
			SRC		circPSEN1		CCNA2
			NPPB		USP11		BIRC6
			IL17A		YAP1		SH2D1A
			F9		MIR135B		YWHAB
			WAS		TRIM26		IRF1
			NFKB1		NDRG1		THAP1
			CLU		MIR302A		NOS2
			LRP1		ASMTL-AS1		IFI27
			MGP		FADS2		NR3C1
			PTGS1		PIEZO1		CIAPIN1P
			TNNT2		LIFR		TRIAP1P1
			GCK		PTPN6		API5P2
			XYLT2		MIR15A		ENSG00000271623
			HMGB1		EGR1		XIAPP1
			PTPN22		ADAM23		ENSG00000271253
			F10		ARHGEF26-AS1		LOC100505995
			MYLK		CPEB1		LOC390600
			ENPP1		COX4I2		ENSG00000259286
			SOD1		lncRNA AABR07017145.1		ENSG00000288255
			MIR140		TIMP1		LOC100129725
			HNF1A		KDM6B		TUG1
			MIR222		METTL14		NGFR
			SAR1B		MIB1		KRT18
			PDGFRB		KDM5C		ABCB1
			CTNNB1		MEG3		PTPA
			SMARCAL1		CCDC6		PAK2
			MIR33A		CFL1		YWHAQ
			PROS1		MIR539		SYVN1
			PTEN		KMT2D		BIRC8
			CCR2		GPX4		PIK3R1
			STAT3		AKR1C1		HIPK2
			CD68		AKR1C2		CTLA4
			HDAC9		AKR1C3		SP1
			GLA		RB1		AR
			IL4		HSPB1		NLRP1
			GPT		HSF1		SMPD1
			PNPLA2		GCLC		CXCR4
			TGFBR2		NFE2L2		IGFBP3
			F12		SQSTM1		PDCD4
			PPARGC1A		NQO1		CXCL8
			GP6		FTH1		FOS
			TGFBR1		MUC1		HSPA1A
			KNG1		SLC3A2		CDK5
			JUN		MT1G		TNFRSF6B
			COL3A1		SLC40A1		CDH1
			KL		CISD1		BNIP3
			MIR210		FANCD2		IL4
			GSTT1		FTMT		YWHAE
			TIMP1		HSPA5		CHEK1
			NFE2L2		HELLS		IL24
			ACTA2		SCD		BDNF
			F11		SRC		CD40LG
			IL1A		STAT3		BAG1
			PWAR1		PML		ADA
			MIR182		MTOR		FOXO1
			DOCK6		NFS1		YWHAZ
			GSTM1		TP63		LGALS1
			SMAD2		CDKN1A		CARD11
			NOS2		MIR137		BCL10
			SOD3		ENPP2		YAP1
			SLC2A2		FH		TRAF6
			PPP1R17		CISD2		TRAF3
			BLK		MIR9-1		FOXP3
			PLA2G2A		MIR9-2		IL1A
			GHRL		MIR9-3		ATR
			PAPPA		CBS		PDCD10
			TGFB3		ISCU		MIR34A
			PIK3CA		ACSL3		CSNK2A1
			PIEZO1		OTUB1		PRKCE
			TNFRSF1A		CD44		TNFSF11
			COL4A1		LINC00336		EP300
			HFE		BRD4		PRKN
			WFS1		PRDX6		DNM1L
			IL1R1		MIR17		STK17B
			MIR214		SESN2		PDCD6IP
			PF4		NF2		NLRC4
			GNB3		ARNTL		RARA
			TLR7		JUN		FAM215A
			ACVRL1		CA9		LINC02605
			ITGA2		TMBIM4		ATG5
			MIR499A		PLIN2		IRF3
			IGFBP3		MIR212		DAPK3
			RNF213		Fer1HCH		CARD16
			NR1I2		AIFM2		BMP6
			MIR133B		LAMP2		KDR
			HS3ST1		ZFP36		RNF34
			SELPLG		PROM2		PIM1
			CCL5		CHMP5		PTPN11
			GDF15		CHMP6		MMP9
			HABP2		CAV1		ERN1
			ALOX15		GCH1		PTPN13
			GCLM		DAZAP1		TIGAR
			ADAMTS13		PIR		MADD
			ITIH4		FTL		EIF2AK2
			UCP2		HCAR1		PLK1
			LOC126805877		SLC16A1		SQSTM1
			NPPA		RRM2		GSN
			NFKB2		NR4A1		NOTCH1
			CCR5		RPTOR		CRADD
			MIR98		SREBF1		SPHK1
			TBC1D4		SREBF2		MAP3K7
			FOXE3		FZD7		H2AX
			MIR208A		P4HB		HSPD1
			CHI3L1		NT5DC2		ACTA2
			FGF21		BCAT2		KIT
			IGF2-AS		PLA2G6		FGF2
			BDNF-AS		MIR424		FLT3
			MIF		PARK7		PPP2CA
			NPY		FXN		CREB1
			DPP4		SUV39H1		GDF15
			TXN		ATF2		NTRK1
			PDE4D		ACOT1		IER3
			TTTY10		ALDH3A2		MALT1
			MIR7-3HG		STK11		SHC1
			TNFSF11		FNDC5		FHIT
			TNFAIP3		CircIL4R		HGF
			LMAN1		CDH1		MAP3K14
			SLFN14		NEDD4L		MET
			POLR1C		BRD2		STK17A
			TOR2A		BRD3		TGM2
			MAPK8		BRDT		GAS2
			UCP1		DECR1		BTK
			PYGM		GLRX5		BRAF
			DNMT1		NCOA3		NPM1
			USF1		NR5A2		TOP1
			CYP3A4		PANX2		PIDD1
			WIPF1		RHEBP1		TLR3
			ERCC6		TFAP2A		TET2
			DCN		CP		MALAT1
			MAPK1		ARF6		CDK6
			AGTR2		GDF15		PRKCI
			KLF4		ABHD12		WWOX
			DNASE1		PPP1R13L		YWHAG
			CD5L		TFAM		IL15
			LOC106560211		KDM3B		CDKN3
			PRKCD		RNF113A		YWHAH
			SHBG		AHCY		EIF2S1
			PRKAG2		circ-TTBK2		IL18
			CCL11		MIR522		TNFRSF12A
			LCN2		IDH2		MIR125A
			TEK		PPARA		CD27
			SOST		NOS2		FGFR3
			TCF7L2		SIAH2		BAG3
			CXCR4		RELA		RPS6KB1
			TNXB		VDR		LGALS3
			UTS2		NEDD4		EGR1
			TFPI		PRDX1		STK3
			MAPK14		AR		ITPR1
			RYR1		MTF1		VIM
			SLC17A5		COPZ1		STAT5B
			SERPIND1		NUPR1		BMF
			BGLAP		USP35		CDC25C
			CHIT1		NEAT1		PRKCB
			MMP8		PARP1		RAB27A
			SELL		PARP2		TNFSF14
			CLEC4A		PARP3		CXCL12
			APLN		PARP4		INS
			MTRR		PARP6		DNAJA3
			PPBP		PARP8		CTSB
			CYP2C19		PARP9		THBS1
			VEGFC		PARP10		GAPDH
			RHOD		PARP11		ESR2
			CDH5		PARP12		FCGR2B
			XDH		PARP14		TNFRSF21
			AP3B1		PARP15		PPP1R13L
			KCNJ11		PARP16		SUMO1
			HBB		PDSS2		PCSK9
			SH2B3		TXN		TIA1
			ELANE		SENP1		OPA1
			C3		OIP5-AS1		EZH2
			NR3C1		MIR190A		STK11
			GNAS		FGF21		NQO1
			ACE2		CREB1		SPP1
			CXCL10		CREB3		AIRE
			KCNQ1		CREB5		LMNA
			CASR		MIR130B		TLR2
			SLC12A4		BEX1		MIR34C
			SERPINA1		ASAH2		NOS3
			NOTCH3		FABP4		PRKCZ
			SLCO1B1		AKT1S1		RPS3
			MYH9		MLST8		KITLG
			SP1		TYRO3		REL
			MAPT		SIRT6		FGFR2
			SCARB2		TMSB4X		BMP2
			MIR146B		TMSB4Y		LCK
			ALDH2		KIF20A		MIR133B
			STAT4		ECH1		GADD45A
			FLT1		circRHOT1		STAT5A
			ETV6		ETV4		MEFV
			GUCY1A1		MEG8		ACIN1
			PARP1		VCP		PDCD1
			LIPE		circ_0007142		LMNB1
			FABP2		RBMS1		NOX4
			CARMN		KDM4A		SLC25A4
			TREM1		MGST1		MIR145
			NPC1L1		circKIF4A		MKI67
			ABCG4		miR-7-5p		MIR494
			MMP12		circ_0067934		STK24
			ITGB2		MPC1		RARB
			MEF2A		CHMP1A		DNASE1L3
			SOCS3		CAMKK2		IL5
			PGF		SOX2		ICAM1
			PNPLA3		SRSF9		BCAP31
			CES1		PROK2		PIK3CD
			FOXO1		MIR4443		EPO
			XBP1		SIRT2		YY1
			ABCG2		circRNA1615		IFNB1
			MIR758		MIR27A		MAPK11
			ADRB2		MIR670		CASP12
			BANF1		MEF2C		STX11
			ABCA4		EZH2		BNIP3L
			ALOX12		PEDS1		MEG3
			LGALS2		ADAMTS13		HDAC2
			ESR2		CDC25A		ATF2
			FCGR3B		CircFNDC3B		PRKD1
			STAT1		PPARD		NFKB2
			APOM		ENO3		CSF2
			MECP2		LCN2		BMP4
			SLC2A10		MARCHF5		CAV1
			ANXA5		TRIB2		KAT5
			BSG		DHODH		PPP1R15A
			PDGFB		MIR545		MIR98
			HIF1A		PDK4		MYCN
			SPARC		CircPVT1		SLC25A6
			CAPN10		MIR9-3HG		BCL2L12
			PCNT		ADIPOQ		RELB
			PLIN1		circDTL		EIF2AK3
			LEPR		mmu_circRNA_0000309		CD5L
			IL33		PTPN18		SMAD7
			MTR		ABCC5		ATRAID
			MMP14		CISD3		CASP8AP2
			MPL		MS4A15		XBP1
			CXCL16		FURIN		IRS1
			FGF19		circRHBG		SLC25A5
			KLF2		GALNT14		CD274
			PDCD1		KLHDC3		HSPA8
			IGFBP1		LINC01833		PIK3CB
			MIR216A		circGFRA1		FASN
			CCL13		MAPKAP1		MIR221
			BRCA1		PRR5		LYN
			RBP4		RICTOR		NDRG1
			THBS1		GSTM1		IGF2
			ABCA12		TERT		SPTAN1
			GGT1		circ0097009		RAC1
			CXCR2		TMEM161B-DT		CTPS1
			HTRA1		circEPSTI1		NTRK2
			GDF2		MIR18A		MAP2K7
			PHACTR1		RARRES2		CYLD
			GCLC				PDPK1
			LGALS3				MAPT
			MIR30C1				GATA2
			ABCC2				UNC13D
			NIPSNAP3B				C1QBP
			COMT				LTBR
			ECE1				CARD8
			BGN				GSDMD
			ANGPT2				RASSF1
			NINJ1				OLR1
			ETS1				JAK1
			IL2				PSEN1
			F2R				DPF2
			ANGPTL8				PTK2B
			PTH				MLKL
			GCKR				UNC5B
			TIMP2				MT-RNR2
			TBXA2R				RNASEL
			NOS1				PPP2CB
			PVT1				HOTAIR
			RARRES2				BCL2L15
			MBL2				CSF3
			EGR1				PGR-AS1
			VTN				IL2RG
			VLDLR				AURKA
			LTA4H				IL7R
			CASP3				ODC1
			RYR2				PWAR4
			CASP1				DAPK2
			NEAT1				STXBP2
			CYP2C9				DAP3
			EDNRB				MAP2K6
			PDGFRA				HSP90AB1
			GATA2				TIMP1
			HOTTIP				CD69
			CDKN1A				STUB1
			RBM8A				SATB1
			SLC2A4				MYD88
			GATA4				MIR29A
			NFKBIA				TRAF5
			NOX4				PRKAA1
			CCL3				CIDEA
			AKT2				BAG4
			PLG				CD36
			PRKACG				SFRP1
			MIR223				CAPN1
			PRKG1				PTPN3
			HSPA4				IL17A
			TSC2				CD47
			PSMA6				BAG6
			NRG1				MDM4
			RUNX1				DUSP1
			MIR19A				ERBB4
			CYP11B2				TRC-GCA24-1
			TLR9				RBM5
			PCNA				NEAT1
			PLAUR				ALPP
			KIF23				SPHK2
			SLC22A8				MIR29B1
			CDAN1				MMP2
			RFX6				MIR155
			SLC25A40				ATF3
			TSC1				TREX1
			SCD				TNFRSF13B
			BDNF				AP3B1
			APOL1				CDC25A
			FOXP3				ACHE
			CYBB				RET
			ITGB1				CIDEC
			IL12A				ERBB3
			MIR34A				CCND3
			ALPL				MFN2
			MET				PPARA
			VCL				AXIN1
			PLA2G10				ALOX12
			CSF2				CCR7
			ABCC1				TGFA
			CP				SNHG1
			MMP13				TIMP3
			VDR				TYMP
			FBLN5				PRKDC
			FURIN				TGFBR1
			ADAMTS7				MAPK8IP1
			AHSP				APEX1
			HLA-DQB1				RPS6KA1
			SLC10A2				HULC
			C1R				UACA
			MIR92B				GSK3A
			MIRLET7C				TSPO
			S100A12				PTRH2
			ADAM17				LYST
			CYP7B1				SH3GLB1
			AKR1B1				HK2
			CTSL				DUSP19
			ACSL4				SFN
			LIPI				PIK3R2
			PDX1				CBL
			MIR29A				PAK1
			IL6ST				RASGRP1
			NOX1				BCL6
			MTNR1B				PLEKHF1
			SLC2A9				MIR146A
			CACNA1C				TNFRSF13C
			GSR				TSC2
			FGFR1				ZAP70
			FNDC5				ROCK1
			CXCL1				IL9
			ROCK1				PRKCQ
			SIRT6				MAGT1
			FOXC2				IAPP
			AHR				XRCC6
			LOC129931597				MIR15A
			COL4A2				ATF4
			BSCL2				TRIM27
			KCNJ5				S100A9
			HSPB1				DNMT1
			ACTN1				ITGB1
			CCN3				EIF4E
			APCS				WAS
			SULT1A3				NOS1
			CYP1A1				DEDD
			FAT4				MIR320A
			ANGPT1				LEP
			MIR150				TFAP2A
			ITLN1				CENPS
			MIR19B1				NRG1
			IL20				IL7
			AGXT2				RNF31
			TNNI3				SMAD2
			SORT1				APC
			CPE				PDGFRB
			SAA4				RHOA
			LRP8				PINK1
			IL2RA				RPS27A
			RB1				SERPINB5
			MIR142				CDK5R1
			RSAD2				DYNLL1
			PLAU				PLEKHF2
			SERPINF1				HSPA9
			MIRLET7G				ALOX5
			SNHG16				MIR143
			IL32				CCL2
			MIR15A				MIR126
			RAC1				PRKAB1
			CD59				CD80
			ARG2				SIAH1
			HDLBP				VDAC2
			LOC114803475				GORASP1
			MAPK3				STPG1
			ROBO4				CAPN2
			HSPA8				MLH1
			COX5A				UNC5A
			BMP2				ATF6
			SPI1				ANXA1
			NPC2				SMPD2
			CTLA4				BCR
			NCF1				PHLDA1
			AGPAT2				EI24
			HOXA11				APOE
			KRIT1				SMAD4
			HPS5				GRB2
			JAG1				TIAL1
			PRKAA2				PRDX1
			IDO1				CRMA
			IL13				GSDME
			RASA1				DAD1
			NR4A3				PPM1D
			TERT				TGFBR2
			GCG				JAK3
			OSM				ALB
			PRTN3				TMBIM6
			FLNC				GAS6
			FN1				FAIM2
			C5				LTA
			SERPINA12				CDK11B
			MIR302A				TAX1BP1
			GATA1				PRKCH
			GP9				LCN2
			TUBB1				PLCG1
			GP1BB				TNFSF13
			IL15				TYMS
			MIR92A1				HAX1
			ACTC1				PRDX5
			MAP2K1				CYBB
			ADAMTS4				AXL
			DNMT3A				HTT
			TNFSF10				GCG
			IRF5				MEF2A
			AOC3				HAVCR2
			IGF2				MIR214
			CTSS				TXN2
			TNFRSF1B				ADIPOQ
			ARID5B				MIF
			IFNGR1				GIMAP5
			ADD1				MIRLET7C
			SRFBP1				P2RX7
			SNHG12				AIMP1
			CHUK				S100A8
			IRS2				SNCA
			CEP19				CD28
			FLT4				MIR451A
			TRE-TTC3-1				SKP2
			CYP19A1				HDAC3
			PPP1R3A				FNIP2
			GSTP1				CD44
			ATM				JUND
			SCAP				SOCS3
			SIRT3				RHOB
			TNC				AGER
			BMP4				NRP1
			ATF3				CD38
			IL37				MAP2K2
			DNAH5				ING1
			MIR93				NUMA1
			PDGFA				IGF2R
			BCL2				WT1
			PRKAA1				MEF2D
			TNFSF13B				FCMR
			FLI1				IFIH1
			MECOM				MIAT
			PTPRJ				PARK7
			DNASE1L3				TPT1
			DTNBP1				MAP2K3
			MCFD2				HSP90B1
			FYB1				ITGAM
			GNE				GSTP1
			TREX1				UBC
			MASTL
			ELMO2
			HPS1
			NBEAL2
			ANKRD26
			GFI1B
			HPS4
			BLOC1S6
			HPS3
			HPS6
			BLOC1S3
			WFDC21P
			VEGFB
			STIM1
			TCN2
			NR3C2
			FOS
			NR4A1
			MIR200B
			MYBPC3
			CREB1
			MIR22
			TCN1
			GAS6
			FAS
			ABCB1
			PRKAB1
			CUL9
			HELLS
			MIR211
			IDH2
			CHST1
			GNA11
			ADM
			MME
			FOXO3
			CSF3
			PRKCH
			BAX
			MYOCD
			CYP2E1
			IL6R
			NOS1AP
			FASLG
			LINC01389
			DGAT1
			TIMP3
			FABP3
			LPAL2
			MYH7
			IRS1
			JAK1
			PRKACA
			ABO
			H2AX
			G6PC2
			SMO
			SOS1
			CHD1
			XRCC4
			CCT7
			CAMP
			ADORA2A
			MIR122
			MIR130A
			YAP1
			ALOX15B
			ERCC8
			MC4R
			CTH
			CCDC71L
			PROCR
			PRKCB
			ITGAX
			SLC30A8
			FTO
			PPIA
			CYP3A5
			EGF
			IL1R2
			GNAQ
			LIPF
			HNF1B
			MEFV
			DHX9
			CD86
			S100A9
			TXNIP
			TNFSF13
			CXCL9
			CPS1
			C4B
			ARG1
			MIR208B
			TET2
			ITGAL
			GLP1R
			MFAP5
			MIR106B
			PTPN1
			IDH1
			PIK3R1
			LTB4R
			HBEGF
			MIR204
			CYP1A2
			CYP46A1
			CYP2J2
			ITGA4
			IL12B
			THBS4
			MMP10
			MYD88
			FCGR3A
			FUT3
			COL8A1
			AR
			SAMD1
			SNCA
			ADIPOR1
			LAMA4
			MIR34C
			JAM3
			MIR27A
			MIR199A1
			BRAF
			APPL1
			NEUROD1
			PAX4
			KLF11
			EIF1AD
			LOC129929773
			APOGCDS
			MDM2
			EGFR
			NF1
			HDAC1
			ZNF202
			MIR24-1
			POMC
			RUNX2
			NEU1
			PWAR4
			RIPK1
			NBN
			KEAP1
			EPOR
			KIF11
			VHL
			PMM2
			ADA2
			TNFSF12
			RAF1
			H3C1
			BLM
			CCL4
			MIR9-1
			SCN5A
			CR2
			CFHR1
			MFGE8
			MIR191
			TNFRSF4
			INSIG2
			HSPA5
			IL5
			IFNGR2
			MIR382
			PALLD
			DNAH8
			RYR3
			BMP6
			MIR212
			MIR494
			PIK3CB
			CXCR3
			TTN
			MIR30A
			RECQL4
			S100A8
			GPX3
			CNR1
			CCN2
			CELSR1
			EOGT
			LRP2
			HNF1A-AS1
			HDAC2
			PRL
			NOD2
			MAT2A
			XK
			CAVIN1
			BHMT
			S1PR1
			MLKL
			MYO7A
			FDFT1
			BRCC3
			F13B
			RECK
			MIR637
			TERF2
			B2M
			CCR7
			NOD1
			PTGDS
			XPR1
			PCSK5
			CD34
			GPR146
			DDIT3
			NT5E
			NAT2
			PINX1
			WNT5A
			ABCB11
			CTSB
			VCAN
			DLL4
			CD4
			SLC9A1
			C1QTNF9
			HAMP
			CARD8
			MIR18A
			THBS2
			AMPD1
			MIR652
			FGF2
			TRPM6
			ADAM10
			MIR186
			DNM1L
			MIR330
			C2
			SOX18
			PLA2G2D
			FGF3
			F11R
			SNORD15A
			EP300
			CD274
			MTHFD1
			ELAVL1
			MIR455
			MIR144
			ASS1
			KIAA0319L
			MERTK
			MASP2
			PLIN2
			CD44
			MIR141
			STAMBP
			SAMD9
			ADH1B
			ADAMTS1
			METTL14
			TRD-GTC9-1
			LMNB2
			PTOV1
			POLD1
			PELATON
			MAPK10
			MIR29B1
			GC
			GPX1
			PSEN1
			NEXN
			MB
			XRCC5
			ID3
			SLC2A1
			F2RL1
			MIR125B1
			MAP3K3
			PCCB
			HERPUD1
			AIF1
			SRF
			HSPB2
			MIR100
			MIRLET7D
			HPSE
			HEY2
			THSD4
			MIR335
			TSPO
			SERPINF2
			MIR181B1
			HRAS
			PRF1
			PDCD10
			CCBE1
			PLCG1
			ST3GAL4
			CSN1S1
			MIR590
			CCR1
			COL1A1
			RPS6KA1
			TNFRSF9
			MCAM
			GPER1
			TPO
			SPEG
			TARDBP
			DDAH2
			TRIB3
			GPX4
			C5AR1
			APOD
			SDC4
			MMP7
			GSTO1
			CMA1
			FCAMR
			GH1
			MIR451A
			PRKCG
			CTSA
			CCM2
			SPRED1
			GLMN
			HIF1A-AS1
			PAOD1
			CD28
			ABCC9
			MLH1
			CCL15
			CAV2
			CD47
			CXCR6
			GBA1
			PTPRC
			TFAP2A
			NECTIN2
			MIR132
			C1S
			G6PD
			SFTPD
			PLN
			LBP
			PIK3C2G
			STK11
			HSPA12B
			CIDEC
			LEPQTL1
			GHRHR
			MIR532
			PIGR
			BHMT2
			CACNA2D1
			MIR320A
			GRK4
			SNHG6
			TRAF1
			WWTR1
			TRAF2
			CDKN1B
			APEX1
			MIR148B
			TF
			SNHG8
			MIR301B
			MIR377
			CXCL13
			LTB4R2
			CNR2
			MIR10A
			NGF
			MEF2C
			KLF5
			PTGES
			UCP3
			RGS2
			NDE1
			DKK1
			CDC42
			ADRB3
			FAM186A
			LINC00400
			LINC01361
			LINC01492
			LINC01202
			ADAMTS5
			WDFY4
			LRRC18
			SAA2
			GJA5
			MIR30C2
			FASN
			IGFBP2
			HMCN1
			SELENOS
			DMRTA1
			SAMSN1
			HHIPL1
			LMNB1
			ABCA3
			EZH2
			OGG1
			IKBKB
			SERPINB1
			GPBP1
			ZPR1
			MIR148A
			GCH1
			SORCS1
			MAP2K2
			EPHB4
			KRAS
			NRAS
			GYS1
			PIK3R2
			PNP
			FCGR2B
			ARAF
			GALK1
			OTC
			PCCA
			PDE3A
			RAB27A
			SMAD6
			MAX
			MMUT
			UBE2L3
			ACAD9
			IVD
			PIK3R5
			SLC19A2
			ATRIP
			CLCN1
			LZTR1
			PTPN14
			CLDN14
			GJC2
			GNA14
			CFHR3
			ERF
			KEL
			SHOC2
			EBF3
			USP18
			TNIP1
			DCHS1
			SNX14
			TMEM127
			JAZF1
			PXK
			TRAPPC11
			BANK1
			ZSWIM6
			IGHG1
			AP4B1-AS1
			APOC4-APOC2
			SLC12A5-AS1
			LOC100287329
			ATRIP-TREX1
			PRORP-PSMA6
			MT-LIPCAR
			LOC100506472
			LOC130058479
			LOC126860303
			AAT1
			LOC129930970
			LOC132090228
			AXL
			HTR2A
			DDAH1
			AHCY
			FMN2
			FADS1
			ZNF687
			FEM1A
			SCNN1A
			SCNN1B
			SCNN1G
			CDKN1C
			MIR320B1
			CDKN3
			EIF2AK3
			FGF9
			MYH6
			NOTCH4
			MIR103A1
			ZHX3
			RASSF9
			ZFYVE21
			CLTCL1
			MIR106A
			TFPI2
			UTS2R
			IL18R1
			CDR1-AS
			GLB1
			ERCC1
			CDKAL1
			NFKBIB
			GHSR
			ESM1
			XRCC6
			CD80
			MIR10B
			MIR192
			RAD51
			RECQL
			MIR152
			RNY3
			ADAMTSL1
			LPXN
			RORA
			PCYT1A
			SPRTN
			ENTPD1
			MIR30E
			MIR503
			NCF2
			ACP5
			POSTN
			MIR362
			DNMT3B
			COL5A1
			SNHG14
			VIM
			METTL3
			PNLIP
			COPS5
			MIR654
			MIR205
			MIR490
			NTM
			THPO
			ATG7
			PIK3C2A
			CTSK
			GPR132
			SPG11
			NTN1
			ARMS2
			CXCL5
			IDS
			CHST2
			HOTAIR
			SUCNR1
			EPO
			LINC00113
			BRAP
			IGBP1
			SAA2-SAA4
			PLA2G3
			TSLP
			MIR155HG
			UGT1A1
			VCP
			ATRX
			FEN1
			MCPH1
			ADH1C
			CYP27B1
			IL1RAPL2
			DSP
			TLR1
			OIP5-AS1
			LRP5
			S1PR2
			MIR200A
			MIR224
			MARS1
			MTHFD1L
			TYRO3
			ABCC8
			GJA1
			CYP2C8
			SSTR2
			IGF2BP2
			RXRA
			APOBEC1
			NR4A2
			NTRK2
			SQSTM1
			IKBKG
			ADORA2B
			MT2A
			FRS2
			CFTR
			NQO1
			ARRB2
			MIR27B
			CEACAM5
			MIR30B
			HPX
			ILK
			CD69
			IL23A
			TNFRSF10A
			MIR370
			APCDD1
			IL9
			TGM2
			KIF6
			TPM1
			CSRP3
			MIR19B2
			TXNRD1
			FMO3
			CCL19
			MEG3
			MIR181A1
			HBA1
			ITGAV
			CANT1
			IL23R
			LGMN
			SERPING1
			MIR328
			MIR424
			LIAS
			TAT
			PIWIL1
			CCDC92
			FABP5
			PGLYRP1
			IRGM
			TREML4
			HSD11B1
			MIR92A2
			PTAFR
			LDB2
			MIR4306
			SCIRT
			H3-3B
			ABCA13
			H3C12
			H3C13
			THSD1
			GRAMD1C
			FAM95C
			HDAC3
			MIR34B
			PDGFC
			AGL
			ABCA7
			ATR
			EFEMP1
			LTB
			GRN
			TNFRSF18
			CCL18
			NOX5
			IL20RA
			CYP8B1
			LYVE1
			MAOB
			MIR200C
			DSG2
			SDHB
			DPH3
			OR8U3
			SLC11A1
			CMKLR1
			BANCR
			MIR124-1HG
			ICAM4-AS1
			MIR664A
			ASGR1
			ICOS
			NPM1
			KCNK1
			MS4A2
			ADAM33
			JCAD
			ORAI1
			IBSP
			CD79A
			CD9
			MIR296
			CALR
			AGPAT1
			RPA1
			FPR2
			RELN
			IL19
			INSIG1
			HTR3A
			PCSK2
			MIR183
			NF2
			ACTA1
			CACNA1H
			DMPK
			PAX6
			AMPD2
			PDYN
			PRKAB2
			PRKAG1
			CAPN5
			MSH3
			PRKAG3
			RGS9
			KCNK2
			PLEKHA1
			NFKBIE
			C1QTNF1
			MIA3
			ATG9B
			MRPL10
			FEM1B
			RGS9BP
			OLFML2B
			SLC29A3
			LPIN1
			IRF2BP2
			FMOD
			OGN
			GSK3B
			PYCARD
			SST
			TRB
			MIR29C
			EMD
			SUN1
			PSMD3-AS1
			ZEB2
			NCOA2
			SMAD7
			VAMP3
			KCNQ1OT1
			LOC654780
			MIR638
			MIR320B2
			MT-CYB
			IGF1R
			XIST
			CFAP91
			NPPC
			MIR185
			MIR491
			MIR409
			FBN2
			CISH
			PARP15
			SERGEF
			WIZ
			GNMT
			SDC1
			TRA-TGC7-1
			PSEN2
			MAPK7
			TNFRSF12A
			GPR55
			P2RX7
			NFAT5
			HYAL1
			NUMB
			LCT
			ABI2
			IL27
			SRA1
			LECT2
			OR6A2
			UTP20
			LINC00299
			SMARCA2
			UBIAD1
			ANGPTL2
			CCND1
			APOBR
			IL7
			MIR663A
			ABHD5
			IDUA
			GPD1
			FDX1
			HSD3B7
			CYP39A1
			PNPLA5
			LIPM
			FAM223A
			LBR
			ANKRD1
			GZMB
			ADRA2A
			ANXA1
			ERN1
			IRF7
			COL18A1
			CXCR5
			MICA
			MIR218-1
			MIR374A
			MIR517A
			MIR374B
			ABCB4
			ATP8B1
			ZFYVE19
			KCNJ2
			KCNE1
			KCNE2
			RBM20
			CUBN
			MIR20A
			NOTCH2
			RTN4
			TRL-TAG1-1
			BMPR2
			STEAP3
			ABCB6
			SDC2
			SCARA3
			LINC01094
			CCL21
			KISS1R
			TBXAS1
			ELK1
			PLA2G4A
			DUSP1
			MIR15B
			CDK5
			IL21
			MIR135B
			MIR23B
			CTRC
			CNTN1
			RALBP1
			ADAM8
			ZBTB20
			NEIL3
			PAFAH2
			C1QL3
			TUSC1
			RMST
			GLO1
			IFNA1
			ANG
			IL17B
			MIR217
			ANKH
			CALM3
			PLCB1
			ACAN
			ARF1
			PITPNA
			RAD50
			MRE11
			POLB
			EXO1
			RPA2
			TERF1
			POT1
			RAD52
			RECQL5
			SLC17A4
			TLR6
			CCL1
			CREG1
			FABP12
			APLNR
			CSF1R
